# Supplementary material for: Caenorhabditis elegans Genomic Response to Soil Bacteria Predicts Environment-Specific Genetic Effects on Life History Traits
Source: PLoS Genet. 2009 Jun 5;5(6):e1000503. doi: 10.1371/journal.pgen.1000503 (PMC2684633; doi:10.1371/journal.pgen.1000503)
Supplement: Table S2 — Significantly differentially expressed genes. Significantly differentially expressed genes are listed (by sequence name as they appear on the microarray .gal file) as well as the gene name, the directionality of the differential expression, the significance from statistical tests (see Methods), and the observed fold change. E = E. coli, M = M. luteus, P = Pseudomonas sp., B = B. megaterium. Additionally, the GO terms corresponding to the different genes have been summarized as used for Figure 3 (see Methods). (0.08 MB XLS) [file pgen.1000503.s002.xls]

## Sheet: Sheet1
Supporting Table 2: Differentially expressed genes (q < 0.01)
Sequence Name	Gene Name	p-value	TREAT1	Direction	TREAT2	Fold Change	GO term
6R55.1a	6R55.1	3.08038e-05	E	<	M	1.2248	unknown
B0035.13	B0035.13	1.4915e-07	B	>	E	2.0202	unknown
B0035.13	B0035.13	4.7722e-07	B	>	P	1.8395	unknown
B0213.15	cyp-34A9	3.2e-05	B	<	E	1.4622	metabolism
B0213.3	nlp-28	8.87301e-06	E	>	M	1.2145	membrane associated
B0213.3	nlp-28	2.88538e-05	E	>	P	1.1204	membrane associated
B0222.7	col-145	5.27293e-06	B	<	E	2.039	collagen
B0222.7	col-145	4.82184e-08	E	>	P	2.4527	collagen
B0546.1	mai-2	2.24887e-05	E	>	P	1.1331	metabolism
C01B10.5a	hil-7	1.22042e-05	B	<	E	1.8983	TXN/TLN
C01B10.5a	hil-7	6.33232e-06	E	>	P	1.931	TXN/TLN
C01B12.1	sqt-2	1.66192e-05	E	>	P	1.4134	collagen
C01G6.7	C01G6.7	1.2927e-05	B	<	M	1.2716	other
C02E7.6	C02E7.6	2.7024e-05	B	<	E	2.3747	unknown
C02E7.7	C02E7.7	6.17277e-06	B	<	E	1.8661	unknown
C05E4.9a	gei-7	8.84188e-09	B	<	E	1.8005	met/def
C05E4.9a	gei-7	1.11267e-05	B	<	M	1.1629	met/def
C05E4.9a	gei-7	3.12848e-09	B	<	P	1.8091	met/def
C05E4.9b	gei-7	1.33851e-06	B	<	E	1.5402	met/def
C08F11.12	C08F11.12	2.87692e-09	B	<	E	2.6129	unknown
C08F11.12	C08F11.12	6.19841e-10	B	<	P	2.7508	unknown
C08F11.12	C08F11.12	2.56197e-05	E	>	M	1.5439	unknown
C08F11.12	C08F11.12	5.81398e-06	M	<	P	1.6818	unknown
C09H10.2	rpl-41	3.01829e-05	B	>	P	1.487	ribosomal
C10G11.5b	pnk-1	3.7191e-05	B	<	P	0.9498	development
C16H3.2	lec-9	4.63568e-07	B	<	M	1.4253	defense
C16H3.2	lec-9	1.85109e-08	M	>	P	1.645	defense
C17F4.7	C17F4.7	7.37437e-10	B	>	P	3.2222	unknown
C17F4.7	C17F4.7	2.30523e-05	E	>	P	1.8361	unknown
C17F4.7	C17F4.7	1.52652e-09	M	>	P	3.0794	unknown
C23G10.11	C23G10.11	1.29937e-05	B	<	E	2.4646	membrane associated
C23H5.8a	C23H5.8	1.4679e-05	E	<	M	1.1286	unknown
C23H5.8a	C23H5.8	1.16067e-05	M	>	P	1.2004	unknown
C24B9.3	C24B9.3	1.60089e-05	M	>	P	1.1558	unknown
C24B9.9	dod-3	5.6088e-06	M	<	P	1.6141	other
C24F3.6	col-124	6.14981e-06	B	>	P	2.513	collagen
C24F3.6	col-124	8.42877e-08	E	>	P	3.4593	collagen
C24F3.6	col-124	1.1747e-06	M	>	P	2.8907	collagen
C31E10.7	C31E10.7	1.73085e-05	M	>	P	1.3259	development
C32F10.4	C32F10.4	2.29986e-05	B	<	E	1.3535	development
C32F10.4	C32F10.4	3.82827e-06	B	<	P	1.47	development
C34F6.2	col-178	1.13341e-07	E	>	P	3.6832	collagen
C34F6.2	col-178	1.38534e-06	M	>	P	3.1423	unknown
C34H4.4	col-107	8.68619e-06	B	<	E	1.7735	collagen
C35B1.4	C35B1.4	7.60558e-06	B	<	P	1.2422	unknown
C37A2.7	C37A2.7	8.59153e-06	B	>	P	1.9546	ribosomal
C37A2.7	C37A2.7	4.55716e-07	E	>	P	2.333	unknown
C37A2.7	C37A2.7	2.64404e-06	M	>	P	2.079	unknown
C41G11.1	C41G11.1	7.64868e-06	B	<	P	1.2331	membrane associated
C44E4.6	acbp-1	1.56017e-05	M	>	P	1.2043	metabolism
C45B11.3	dhs-18	1.87112e-07	E	<	M	2.2555	metabolism
C45B11.3	dhs-18	2.98875e-06	M	>	P	1.8708	metabolism
C45G7.3	C45G7.3	7.45056e-06	B	<	M	1.7127	defense
C45G7.3	C45G7.3	1.0618e-09	B	>	P	2.5388	defense
C45G7.3	C45G7.3	2.53538e-07	E	<	M	1.9848	defense
C45G7.3	C45G7.3	3.99665e-08	E	>	P	2.2666	defense
C45G7.3	C45G7.3	1.84068e-19	M	>	P	4.2514	defense
C47B2.3b	C47B2.3	2.57345e-05	B	>	P	1.5046	unknown
C47B2.3b	C47B2.3	4.01878e-06	E	>	P	1.6954	unknown
C47B2.3b	C47B2.3	2.26951e-07	M	>	P	1.985	unknown
C50F7.5	C50F7.5	4.90355e-06	B	>	P	2.1242	unknown
C53B4.5	col-119	1.58604e-07	E	>	P	4.4321	collagen
C53B4.5	col-119	9.36824e-06	M	>	P	3.5018	collagen
C53B7.3	C53B7.3	1.75644e-05	B	<	P	1.0355	unknown
C53B7.3	C53B7.3	2.2331e-06	E	>	M	1.1841	unknown
C53B7.3	C53B7.3	8.17571e-08	M	<	P	1.3916	unknown
C54C8.9	nlp-39	2.65395e-06	B	<	E	2.7701	development
C54C8.9	nlp-39	3.39124e-09	B	<	P	4.0576	development
C54C8.9	nlp-39	4.12108e-06	E	>	M	2.4913	development
C54C8.9	nlp-39	6.24023e-09	M	<	P	3.7788	development
C54F6.5	C54F6.5	2.94043e-05	B	<	E	2.0676	membrane associated
C54G6.5	spp-17	8.003e-06	B	<	E	1.2038	defense
C54G6.5	spp-17	2.8474e-09	B	<	M	1.7954	defense
C54G6.5	spp-17	4.97745e-08	E	>	P	1.5625	defense
C54G6.5	spp-17	3.44278e-11	M	>	P	2.1542	defense
C55B7.4a	acdh-1	7.96486e-07	B	<	M	2.7392	metabolism
C55B7.4a	acdh-1	1.47737e-07	M	>	P	2.7293	metabolism
D1065.5	srh-211	1.36279e-05	E	>	P	2.0424	membrane associated
D1086.6	D1086.6	3.85217e-07	B	<	E	2.2592	unknown
E04A4.7	E04A4.7	3.55144e-05	B	>	P	1.385	metabolism
E04A4.7	E04A4.7	3.74513e-07	E	>	P	1.8714	metabolism
E04A4.7	E04A4.7	3.25256e-06	M	>	P	1.627	metabolism
E04F6.3	maoc-1	1.02328e-09	B	<	M	2.177	met/def
E04F6.3	maoc-1	6.77984e-10	E	<	M	2.1986	met/def
E04F6.3	maoc-1	5.09765e-13	M	>	P	3.0424	met/def
F01D5.9	cyp-37A1	2.9371e-05	B	<	M	1.9947	metabolism
F01D5.9	cyp-37A1	2.80477e-05	E	<	M	2.0612	metabolism
F01D5.9	cyp-37A1	3.47514e-06	M	>	P	2.4526	metabolism
F02A9.2	far-1	2.90937e-05	B	<	E	1.0994	metabolism
F07C3.9	F07C3.9	1.47792e-05	B	<	E	1.5286	membrane associated
F10D2.9	fat-7	1.61011e-12	B	<	M	3.1712	metabolism
F10D2.9	fat-7	1.72746e-10	E	<	M	2.5928	metabolism
F10D2.9	fat-7	7.11004e-09	M	>	P	2.175	metabolism
F11E6.3	F11E6.3	3.56711e-05	B	<	M	1.1229	other
F11E6.3	F11E6.3	6.265e-07	M	>	P	1.456	other
F11E6.5	elo-2	8.02231e-06	E	<	M	1.5273	metabolism
F11G11.11	col-20	7.41621e-06	E	>	P	3.402	collagen
F15E6.8	F15E6.8	2.84592e-07	B	<	E	1.8967	membrane associated
F15H10.2	col-13	3.66429e-06	E	>	P	1.9353	collagen
F15H10.2	col-13	2.10634e-05	M	>	P	1.7242	unknown
F17E9.11	lys-10	1.63782e-08	B	>	P	2.8973	defense
F17E9.11	lys-10	1.09038e-06	E	<	M	2.2193	defense
F17E9.11	lys-10	3.25763e-05	E	>	P	1.7041	defense
F17E9.11	lys-10	2.22574e-11	M	>	P	3.9234	defense
F17E9.4	F17E9.4	1.81663e-05	E	>	P	1.3639	unknown
F18A1.5	F18A1.5	2.79535e-05	E	>	P	1.2994	ribosomal
F18H3.3b	pab-2	3.75396e-05	E	>	P	1.7497	TXN/TLN
F19C7.1	F19C7.1	8.48546e-06	M	>	P	1.8644	other
F21F8.4	F21F8.4	1.45204e-06	B	>	E	3.4414	protease
F21F8.4	F21F8.4	1.9429e-07	B	>	P	3.6504	protease
F21F8.7	asp-6	8.217e-06	B	>	P	2.1087	protease
F22A3.6	F22A3.6	1.7171e-05	B	>	E	2.0601	defense
F22A3.6	F22A3.6	1.10837e-11	B	>	P	4.1502	defense
F22A3.6	F22A3.6	1.39203e-05	E	>	P	2.0901	defense
F22A3.6	F22A3.6	6.72874e-10	M	>	P	3.4329	defense
F22B5.3	cut-3	2.8239e-07	B	<	E	1.8203	development
F23A7.4	F23A7.4	4.72901e-06	M	>	P	2.0354	unknown
F25B5.4c	ubq-1	2.37308e-05	B	>	P	1.6659	development
F25B5.4c	ubq-1	1.35903e-06	E	>	P	1.935	development
F25B5.4c	ubq-1	1.76388e-06	M	>	P	1.8724	development
F25E2.3	F25E2.3	3.88055e-06	M	>	P	2.884	metabolism
F25H2.10	rpa-0	4.11281e-06	B	>	P	2.4612	ribosomal
F25H2.10	rpa-0	4.92832e-09	E	>	P	3.5945	ribosomal
F25H2.10	rpa-0	3.85612e-08	M	>	P	3.2043	ribosomal
F25H5.8	F25H5.8	2.71735e-05	B	<	E	1.6449	membrane associated
F26F12.1	col-140	1.42012e-06	E	>	P	3.6862	collagen
F26F12.1	col-140	3.68093e-05	M	>	P	2.8884	collagen
F27C8.4	spp-18	3.7321e-06	B	>	E	1.4914	defense
F27C8.4	spp-18	2.89629e-08	B	>	P	1.8922	defense
F27C8.4	spp-18	1.41551e-05	M	>	P	1.3104	defense
F28A12.4	F28A12.4	2.11811e-05	B	<	M	1.6363	other
F28G4.1	cyp-37B1	1.00039e-08	B	<	M	2.1823	metabolism
F28G4.1	cyp-37B1	3.0519e-07	E	<	M	1.7006	metabolism
F28G4.1	cyp-37B1	1.54695e-06	M	>	P	1.6134	metabolism
F28H7.3	F28H7.3	1.46581e-06	B	>	E	1.9777	membrane associated
F28H7.3	F28H7.3	2.05801e-08	B	>	P	2.4188	membrane associated
F28H7.3	F28H7.3	4.42952e-06	M	>	P	1.7752	membrane associated
F31E3.3	rfc-4	2.03025e-06	B	>	P	1.3734	other
F31E3.6	F31E3.6	1.92946e-05	B	>	P	1.393	membrane associated
F32A5.5a	aqp-1	3.70618e-08	B	<	E	2.2655	defense
F32A5.5a	aqp-1	2.26737e-05	E	>	M	1.5391	defense
F32D1.5	F32D1.5	1.79169e-06	B	>	P	1.5952	metabolism
F35C8.5	F35C8.5	1.36419e-05	B	<	E	1.0086	metabolism
F35C8.5	F35C8.5	9.89934e-06	B	<	M	1.0018	metabolism
F38E11.2	hsp-12.6	1.25114e-06	B	<	E	2.4176	defense
F41F3.3	F41F3.3	3.20758e-07	B	<	E	2.9018	unknown
F41F3.4	col-139	1.03149e-05	E	>	P	2.7586	collagen
F41F3.4	col-139	3.58197e-06	M	>	P	3.1077	collagen
F41H10.7	elo-5	2.15045e-05	M	>	P	1.7459	metabolism
F42F12.6	nspc-13	9.33314e-06	E	>	P	1.6371	unknown
F44C4.3	cpr-4	9.14268e-06	B	>	P	3.3209	protease
F46F11.2	cey-2	2.55549e-06	B	>	P	1.7616	TXN/TLN
F49C12.11	F49C12.11	3.93198e-05	E	>	P	0.9248	development
F49C12.7	F49C12.7	3.33823e-06	B	>	P	2.1042	unknown
F52B11.4	col-133	3.28097e-05	E	>	P	1.4689	collagen
F52C6.12	F52C6.12	1.05586e-05	M	>	P	1.8008	TXN/TLN
F52H3.7a	lec-2	2.84109e-05	E	>	P	1.8165	defense
F53H4.2	F53H4.2	6.93821e-06	B	<	P	1.5547	unknown
F54D7.2	F54D7.2	8.9828e-06	B	>	P	1.995	development
F54D7.2	F54D7.2	1.30535e-05	E	<	M	1.8521	development
F54D7.2	F54D7.2	1.99685e-06	M	>	P	2.1732	development
F54D8.1	dpy-17	1.80541e-07	B	<	E	1.6517	collagen
F54D8.1	dpy-17	1.87964e-05	B	<	M	1.1972	collagen
F54H12.6	F54H12.6	8.29483e-06	B	>	P	2.2273	TXN/TLN
F54H12.6	F54H12.6	6.276e-08	E	>	P	2.9493	TXN/TLN
F54H12.6	F54H12.6	1.33339e-06	M	>	P	2.4621	TXN/TLN
F55B11.2	F55B11.2	1.94866e-06	B	<	E	2.218	development
F55F3.3	F55F3.3	7.53427e-06	M	>	P	2.0833	metabolism
F56C9.7	F56C9.7	1.98479e-06	M	>	P	2.1419	other
F56H9.2	F56H9.2	3.13844e-05	M	<	P	1.7379	membrane associated
F57B1.3	col-159	1.92298e-06	E	>	P	1.9242	membrane associated
F57B1.3	col-159	5.8441e-07	M	>	P	1.8483	membrane associated
F57F5.1	F57F5.1	3.38185e-11	B	>	P	4.5718	development
F57F5.1	F57F5.1	9.1736e-07	E	>	P	2.8595	development
F57F5.1	F57F5.1	5.44778e-11	M	>	P	4.4288	development
F58B3.1	lys-4	1.18515e-05	B	>	E	1.814	defense
F58B3.1	lys-4	7.3e-23	B	>	P	4.9792	defense
F58B3.1	lys-4	1.16876e-05	E	<	M	1.8029	defense
F58B3.1	lys-4	1.31137e-12	E	>	P	3.1652	defense
F58B3.1	lys-4	1.44e-22	M	>	P	4.9681	defense
F58B3.2	lys-5	7.53715e-06	B	>	P	2.8135	defense
F58F9.7	F58F9.7	3.29882e-09	B	<	M	1.9388	metabolism
F58F9.7	F58F9.7	3.35331e-11	E	<	M	2.4348	metabolism
F58F9.7	F58F9.7	2.92241e-10	M	>	P	2.1192	metabolism
F59B1.2	F59B1.2	5.33388e-07	B	>	P	2.5473	unknown
F59B1.2	F59B1.2	2.39643e-05	E	>	P	1.9859	unknown
F59B1.2	F59B1.2	9.46824e-06	M	>	P	2.0601	unknown
H02I12.1	H02I12.1	6.8626e-06	B	>	P	1.8553	other
H22K11.1	asp-3	1.39324e-05	B	>	P	2.0938	defense
H27M09.4	dpy-14	5.99753e-06	B	<	E	1.3881	collagen
H27M09.4	dpy-14	2.98643e-05	B	<	M	1.2084	collagen
JC8.8	JC8.8	1.28166e-05	B	<	E	1.881	unknown
JC8.8	JC8.8	2.74022e-05	E	>	M	1.6699	unknown
K01D12.12	cdr-6	4.03126e-05	M	>	P	1.0743	membrane associated
K02F3.4	zip-2	1.48863e-06	M	>	P	1.537	TXN/TLN
K03H1.4	K03H1.4	3.87349e-05	B	<	E	1.4966	unknown
K03H1.4	K03H1.4	1.34071e-07	B	<	P	2.1367	unknown
K03H1.4	K03H1.4	2.289e-07	M	<	P	1.9122	unknown
K03H6.2	K03H6.2	1.02566e-05	E	>	P	1.4487	unknown
K07A1.6	K07A1.6	1.64762e-09	B	<	E	1.6759	unknown
K07A1.6	K07A1.6	1.68501e-08	B	<	P	1.4593	unknown
K07A1.6	K07A1.6	1.18436e-06	E	>	M	1.1634	unknown
K07A1.6	K07A1.6	2.45331e-05	M	<	P	0.9468	unknown
K07F5.11	ssq-1	2.09604e-08	E	>	P	2.2652	unknown
K07F5.9	ssp-10	1.91212e-05	E	>	P	2.3769	unknown
K07F5.9	ssp-10	1.15139e-05	M	>	P	2.498	unknown
K07H8.6	vit-6	2.566e-05	M	>	P	1.5734	metabolism
K08B4.6	cpi-1	1.22034e-11	B	<	E	3.6191	protease
K08B4.6	cpi-1	1.42404e-09	B	<	P	2.8718	protease
K08B4.6	cpi-1	4.06119e-09	E	>	M	2.7359	protease
K08B4.6	cpi-1	1.43991e-06	M	<	P	1.9885	protease
K09F5.2	vit-1	9.00621e-06	E	<	M	1.9507	metabolism
K09F5.2	vit-1	1.58113e-06	M	>	P	2.0071	metabolism
K10D2.4	K10D2.4	2.38291e-05	B	>	P	0.9228	development
K11G9.6	mtl-1	2.01835e-13	B	<	E	5.1396	defense
K11G9.6	mtl-1	7.89859e-11	B	<	M	3.9076	defense
K11G9.6	mtl-1	1.88151e-10	B	<	P	3.7164	defense
K12G11.3	sodh-1	2.14155e-10	B	<	E	3.4823	metabolism
K12G11.3	sodh-1	8.75986e-09	B	<	P	2.8544	metabolism
K12G11.3	sodh-1	3.91442e-11	E	>	M	3.6534	metabolism
K12G11.3	sodh-1	1.99652e-09	M	<	P	3.0254	metabolism
K12H4.7a	K12H4.7	6.21629e-07	B	>	P	2.7359	protease
K12H4.7a	K12H4.7	1.94e-06	M	>	P	2.4811	protease
LLC1.2	LLC1.2	5.11212e-06	M	>	P	1.8974	unknown
LLC1.3	LLC1.3	3.49362e-05	E	>	P	1.2638	unknown
M03A8.1	dhs-28	4.13583e-07	B	<	M	1.5478	metabolism
M03A8.1	dhs-28	4.68482e-09	E	<	M	1.9573	metabolism
M03A8.1	dhs-28	1.19719e-09	M	>	P	2.0024	metabolism
M03F4.2b	act-4	3.34113e-05	B	>	P	1.8426	other
M03F4.2b	act-4	1.73296e-07	E	>	P	2.5454	other
M03F4.2b	act-4	5.31191e-07	M	>	P	2.363	other
M60.4	M60.4	1.95424e-08	B	<	E	1.9689	membrane associated
M60.4	M60.4	1.74124e-06	E	>	M	1.5051	membrane associated
M88.1	ugt-62	3.36336e-05	M	>	P	1.9776	metabolism
R06B10.3	R06B10.3	1.71013e-05	B	>	P	1.4529	defense
R07B1.10	lec-8	4.00579e-05	B	>	P	1.9106	defense
R07B1.10	lec-8	1.30239e-07	M	>	P	2.6821	defense
R09A8.4	col-182	1.92378e-05	E	>	P	2.0856	collagen
R09B3.3	R09B3.3	9.55595e-06	B	>	P	1.241	other
R09H10.5	R09H10.5	7.7355e-08	M	>	P	1.9833	membrane associated
R09H10.5	R09H10.5	8.50201e-06	E	<	P	1.0081	membrane associated
R09H10.5	R09H10.5	1.89322e-05	M	<	P	1.0356	membrane associated
T01B7.7	rol-6	1.02903e-05	E	>	P	2.6893	collagen
T01C3.4	T01C3.4	1.55691e-10	B	>	E	2.5767	unknown
T01C3.4	T01C3.4	1.76048e-12	B	>	M	2.9355	unknown
T01C3.4	T01C3.4	1.63889e-12	B	>	P	2.9475	unknown
T03E6.7	cpl-1	9.41257e-07	M	>	P	1.9846	protease
T05A1.2	col-122	3.54356e-06	E	>	P	3.2731	collagen
T05A1.2	col-122	4.09989e-06	M	>	P	3.2949	collagen
T08A9.12	spp-2	1.46833e-05	B	>	P	2.6997	defense
T08A9.12	spp-2	7.67887e-06	M	>	P	2.839	defense
T08A9.8	spp-4	2.87919e-08	B	>	P	3.4421	defense
T08A9.8	spp-4	7.57325e-08	M	>	P	3.3086	defense
T08G5.10	mtl-2	1.76978e-07	B	<	E	3.0595	defense
T08G5.10	mtl-2	2.1323e-05	E	>	P	2.1706	defense
T10H4.12	cpr-3	1.95254e-06	B	>	P	2.1573	protease
T12D8.5	T12D8.5	3.28574e-05	B	>	M	1.7442	other
T12D8.5	T12D8.5	2.89878e-06	B	>	P	2.0488	other
T14F9.3	T14F9.3	2.7874e-05	B	<	P	1.9736	metabolism
T16G1.6	T16G1.6	6.61681e-06	B	<	P	2.0902	other
T18H9.2	asp-2	1.60984e-07	B	>	P	2.588	protease
T18H9.2	asp-2	9.83667e-07	M	>	P	2.2077	protease
T21C9.9	T21C9.9	2.9721e-05	E	>	P	2.4224	unknown
T21C9.9	T21C9.9	6.64965e-06	M	>	P	2.8165	unknown
T21H3.1	T21H3.1	5.02429e-06	B	>	P	1.9977	unknown
T21H3.1	T21H3.1	4.12164e-06	M	>	P	1.9977	unknown
T22F3.4	rpl-11.1	4.76394e-06	B	>	P	1.5562	ribosomal
T22G5.2	lbp-7	1.57994e-05	M	>	P	1.5109	metabolism
T23G11.3	gld-1	7.7087e-06	B	>	P	1.2584	development
T24B8.5	T24B8.5	3.63573e-05	B	>	E	1.922	unknown
T28C6.6	col-3	1.07506e-05	B	<	E	1.3176	collagen
VW02B12L.1	vha-6	1.89182e-08	B	>	P	2.2873	development
VW02B12L.1	vha-6	2.52207e-05	M	>	P	1.4847	development
W02A2.1	fat-2	2.65662e-06	M	>	P	1.8093	metabolism
W02D3.5	lbp-6	5.08219e-06	E	<	M	1.4333	metabolism
W02D3.5	lbp-6	1.09349e-05	M	>	P	1.3473	metabolism
W02D3.7	lbp-5	5.24388e-06	B	<	M	1.8918	metabolism
W02D3.7	lbp-5	1.98917e-08	E	<	M	2.7802	metabolism
W02D3.7	lbp-5	4.07947e-07	M	>	P	2.172	metabolism
W02D9.6	W02D9.6	2.40246e-05	B	<	E	1.8385	unknown
W02D9.6	W02D9.6	5.24631e-06	E	>	M	2.014	unknown
W03F9.4	W03F9.4	2.76898e-06	E	<	M	2.5063	membrane associated
W03F9.4	W03F9.4	6.43635e-08	M	>	P	3.2124	membrane associated
W04E12.8	clec-50	6.05511e-06	M	>	P	3.8919	defense
W05B2.6	col-92	5.71673e-06	E	>	P	1.9502	collagen
W05B2.6	col-92	1.6693e-06	M	>	P	2.0635	collagen
W07B8.5	cpr-5	7.94686e-09	B	>	P	2.6449	protease
W07B8.5	cpr-5	4.45555e-08	M	>	P	2.2962	protease
W09C5.6a	rpl-31	1.49229e-05	B	>	P	2.0219	ribosomal
W09C5.6a	rpl-31	1.82019e-07	E	>	P	2.6329	ribosomal
W09C5.6a	rpl-31	9.87474e-07	M	>	P	2.3648	ribosomal
Y105E8A.4	ech-7	1.74615e-05	B	<	M	1.2615	metabolism
Y105E8A.4	ech-7	9.96637e-06	E	<	M	1.2916	metabolism
Y105E8A.4	ech-7	4.53465e-07	M	>	P	1.5604	metabolism
Y106G6D.4	Y106G6D.4	8.30118e-06	B	<	P	0.9897	other
Y106G6D.4	Y106G6D.4	8.24879e-07	M	<	P	1.0903	other
Y22F5A.4	lys-1	2.41172e-05	E	<	M	1.7742	defense
Y24D9A.4b	rpl-7A	1.76697e-05	E	>	P	1.6648	ribosomal
Y24D9A.4c	rpl-7A	2.75563e-05	E	>	P	1.7828	ribosomal
Y32F6A.5	Y32F6A.5	1.33317e-08	B	>	E	1.4445	protease
Y32F6A.5	Y32F6A.5	5.10043e-07	B	>	P	1.2088	protease
Y34B4A.6	Y34B4A.6	2.34042e-05	M	>	P	1.6291	unknown
Y37E3.7	rpa-1	5.98898e-06	E	>	P	1.683	ribosomal
Y37E3.7	rpa-1	8.56841e-06	M	>	P	1.6243	ribosomal
Y38F2AR.9	Y38F2AR.9	1.30625e-05	M	>	P	1.6923	membrane associated
Y38H6C.1	Y38H6C.1	9.96499e-09	B	>	P	3.2242	unknown
Y38H6C.1	Y38H6C.1	5.88609e-07	E	<	M	2.4892	unknown
Y38H6C.1	Y38H6C.1	1.94833e-11	M	>	P	4.0911	unknown
Y38H6C.17	Y38H6C.17	5.02231e-06	B	>	P	2.7552	membrane associated
Y39A1C.3	cey-4	2.52872e-06	M	>	P	1.6514	TXN/TLN
Y39B6A.1	Y39B6A.1	2.05764e-06	B	>	E	2.5671	unknown
Y39B6A.1	Y39B6A.1	4.15255e-10	B	>	P	3.8897	unknown
Y39B6A.1	Y39B6A.1	2.21627e-07	E	<	M	2.9684	unknown
Y39B6A.1	Y39B6A.1	8.81016e-11	M	>	P	4.2909	unknown
Y45F10C.2	Y45F10C.2	3.82109e-08	B	<	E	2.4436	unknown
Y45F10C.2	Y45F10C.2	4.7001e-09	B	<	P	2.6378	unknown
Y45F10C.2	Y45F10C.2	1.27588e-05	E	>	M	1.7045	unknown
Y45F10C.2	Y45F10C.2	1.90286e-06	M	<	P	1.8986	unknown
Y45F10C.4	Y45F10C.4	2.69304e-05	B	<	E	1.5035	unknown
Y48B6A.2	rpl-43	2.1789e-07	E	>	P	2.6026	ribosomal
Y48B6A.2	rpl-43	3.2668e-06	M	>	P	2.1997	ribosomal
Y48G8AL.8a	rpl-17	1.39751e-05	B	>	P	2.0448	ribosomal
Y48G8AL.8a	rpl-17	2.97312e-07	E	>	P	2.5814	ribosomal
Y48G8AL.8a	rpl-17	6.52345e-07	M	>	P	2.4388	ribosomal
Y49E10.18	Y49E10.18	3.41058e-06	B	>	E	2.0545	unknown
Y49E10.18	Y49E10.18	2.66129e-05	E	<	M	1.9154	unknown
Y4C6B.6	Y4C6B.6	9.99332e-07	B	>	P	1.8874	metabolism
Y4C6B.6	Y4C6B.6	4.03273e-07	M	>	P	2.0835	metabolism
Y53H1B.2	Y53H1B.2	2.66224e-05	B	<	E	1.4121	unknown
Y53H1B.2	Y53H1B.2	9.37163e-06	B	<	P	1.4185	unknown
Y54G11A.5b	Y54G11A.5	2.51977e-05	M	>	P	1.586	unknown
Y54G11A.6	ctl-1	4.43571e-07	M	>	P	1.5413	defense
Y54G2A.6	clec-85	1.03737e-05	E	>	P	2.2535	defense
Y55B1AR.1	lec-6	1.14935e-06	M	>	P	1.9522	defense
Y56A3A.20	ccf-1	3.36776e-05	B	>	P	1.4001	development
Y57A10C.6	Y57A10C.6	1.24803e-06	B	<	M	2.1269	unknown
Y57A10C.6	Y57A10C.6	8.26063e-08	E	<	M	2.6368	unknown
Y57A10C.6	Y57A10C.6	3.38332e-09	M	>	P	3.0985	unknown
Y60A3A.18	skr-4	3.98488e-05	B	<	M	0.9073	unknown
Y60A3A.18	skr-4	3.45787e-06	M	>	P	1.0097	unknown
Y62E10A.1	rpa-2	7.58377e-06	B	>	P	1.9532	ribosomal
Y62E10A.1	rpa-2	9.33511e-08	E	>	P	2.5189	ribosomal
Y62E10A.1	rpa-2	2.50349e-06	M	>	P	2.0681	ribosomal
Y65B4BR.1	Y65B4BR.1	3.09202e-06	B	>	E	1.8778	metabolism
Y65B4BR.1	Y65B4BR.1	2.41496e-05	B	>	P	1.5826	metabolism
Y65B4BR.1	Y65B4BR.1	1.13765e-06	E	<	M	2.0196	metabolism
Y65B4BR.1	Y65B4BR.1	1.06633e-05	M	>	P	1.7245	metabolism
Y69A2AR.18a	Y69A2AR.18	2.1051e-05	E	>	P	1.7747	metabolism
Y71F9AL.13a	rpl-1	1.99961e-05	B	>	P	2.3026	ribosomal
Y71F9AL.13a	rpl-1	6.57617e-08	E	>	P	3.2273	ribosomal
Y71F9AL.13a	rpl-1	2.56677e-07	M	>	P	2.965	ribosomal
Y73B3A.18a	Y73B3A.18	4.51272e-07	B	>	P	1.953	ribosomal
Y73B3A.18a	Y73B3A.18	7.74583e-13	E	>	P	3.1464	ribosomal
Y73B3A.18a	Y73B3A.18	1.8153e-11	M	>	P	2.7695	ribosomal
Y75B8A.4	Y75B8A.4	4.41872e-07	E	<	M	2.7974	protease
Y82E9BR.3	Y82E9BR.3	7.67592e-06	E	>	P	2.1979	metabolism
Y82E9BR.3	Y82E9BR.3	3.95147e-06	M	>	P	2.1667	metabolism
ZC395.5	ZC395.5	1.01162e-07	B	<	E	2.3565	unknown
ZC395.5	ZC395.5	1.77544e-05	B	<	P	1.6828	unknown
ZC395.5	ZC395.5	7.09063e-06	E	>	M	1.7846	unknown
ZC64.2	ZC64.2	2.70603e-05	B	<	E	1.3184	unknown
ZC64.2	ZC64.2	1.7647e-05	E	>	P	1.2212	unknown
ZK1193.1	col-19	1.25623e-05	E	>	P	2.6431	collagen
ZK1193.1	col-19	3.44384e-05	M	>	P	2.3377	collagen
ZK180.5c	ZK180.5	4.12431e-06	E	>	P	2.2022	unknown
ZK622.3a	pmt-1	2.78684e-05	B	>	M	1.0509	development
ZK813.2	ZK813.2	7.78914e-08	B	<	E	2.1254	unknown
ZK813.2	ZK813.2	1.64016e-07	B	<	P	1.9781	unknown
ZK813.2	ZK813.2	5.86578e-06	E	>	M	1.5938	unknown
ZK813.2	ZK813.2	1.8847e-05	M	<	P	1.4464	unknown
ZK892.2	nlt-1	2.89796e-05	E	<	M	1.8711	metabolism
ZK892.2	nlt-1	1.29038e-07	M	>	P	2.5517	metabolism
Supporting Table 2: Significantly differentially expressed genes are listed (by sequence name as they appear on the microarray .gal file) as well as the gene name, the directionality of the differential expression, the significance from statistical tests (see methods), and the observed fold change. E = E. coli, M = M. luteus, P = Pseudomonas sp., B = B. megaterium. Additionally, the GO terms corr…
